# Supplementary material for: Cytoplasmic mRNA decay by the antiviral nuclease RNase L promotes transcriptional repression
Source: Cell Rep. Author manuscript; Available in PMC 2026 Apr 20. (PMC13095223; doi:10.1016/j.celrep.2026.117028)
Supplement: 2 [file NIHMS2160117-supplement-2.xlsx]

## Sheet: Sheet1
table S1. primer sequences used in this study
Cloning
Primer Names	Sequences	Purposes	Sources
pLJM1-R	TCT AGA GAT ATC GTC GAC ACC GGT	Linearization of the pLJM1-puro plasmid	This study
pLJM1-F	GAA TTC TCG ACC TCG AGA CAA ATG	Linearization of the pLJM1-puro plasmid	This study
RNaseL-F-GSAlinker	TGG CTC CGC TGC TGG TTC TGG CGA ATT CAT GGA GAG CAG GGA TCA CAA C	Fwd primer for cloning RNase L CDS. Includes overhangs for InFusion cloning and/or overlap-extension PCR.	This study
RNaseL-R-pLJM1	TGT CTC GAG GTC GAG AAT TCT CAG CAC CCA GGG CTG	Rev primer for cloning RNase L CDS. Includes overhangs for InFusion cloning and/or overlap-extension PCR	This study
Halo-F-pLJM1	GTC GAC GAT ATC TCT AGA GCC ACC ATG GCA GAA ATC GGT ACT GGC TTT C	Fwd primer for cloning Halo-tag protein CDS. Includes overhangs for InFusion cloning and/or overlap-extension PCR.Include Kozak sequence and start codon.	This study
Halo-F-GSlinker	GTG GTT CTG GCG GTG GAG GTT CAG CAG AAA TCG GTA CTG GCT TTC	Fwd primer for cloning Halo-tag protein CDS. Includes overhangs for InFusion cloning and/or overlap-extension PCR.	This study
Halo-R-GSAlinker	AAC CAG CAG CGG AGC CAG CGG ATC CGG AAA TCT CGA GCG TCG ACA G	Rev primer for cloning Halo-tag protein CDS. Includes overhangs for InFusion cloning and/or overlap-extension PCR	This study
CRS-F-pLJM1	GTC GAC GAT ATC TCT AGA GCC ACC ATG GCA AAA ACC AAT GTG TTA CCT T	Fwd primer for cloning CRS (GDOWN1). Includes overhangs for InFusion cloning and/or overlap-extension PCR	This study
CRS-R-GSlinker	TCC ACC GCC AGA ACC ACC TCC GCC GAA TTC ATC AGA GGA CCA ATC GTC A	Rev primer for cloning CRS (GDOWN1). Includes overhangs for InFusion cloning and/or overlap-extension PCR	This study
pCRS-Halo-F	TGA GAA TTC TCG ACC TCG AGA CA	Site-directed mutagenesis to replace RNase L CDS in pLJM1-CRS-Halo-RNaseL or pLJM1-Halo-RNaseL to make pLJM1-CRS-Halo-NLS or pLJM1-Halo-NLS respectively.	This study
pCRS-Halo-R	GAA TTC GCC AGA ACC AGC AG	Site-directed mutagenesis to replace RNase L CDS in pLJM1-CRS-Halo-RNaseL or pLJM1-Halo-RNaseL to make pLJM1-CRS-Halo-NLS or pLJM1-Halo-NLS respectively.	This study
pCRS-Halo-F-NLS	CCA AAG AAG AAG CGG AAG GTC TGA GAA TTC TCG ACC TCG AGA CA	Site-directed mutagenesis to replace RNase L CDS in pLJM1-CRS-Halo-RNaseL or pLJM1-Halo-RNaseL to make pLJM1-CRS-Halo-NLS or pLJM1-Halo-NLS respectively.	This study
pCRS-halo-R-NLS	GAC CTT CCG CTT CTT CTT TGG GAA TTC GCC AGA ACC AGC AG	Site-directed mutagenesis to replace RNase L CDS in pLJM1-CRS-Halo-RNaseL or pLJM1-Halo-RNaseL to make pLJM1-CRS-Halo-NLS or pLJM1-Halo-NLS respectively.	This study
IVT-spikein1-F	TAA TAC GAC TCA CTA TAG GGT GCT TTA ACA AGA GGA AAT TGT GT	Production of in-vitro transcription template for RNA spike-in	Schwalb et al. 2016 PMID: 27257258
IVT-spikein1-R	CCA TCT TGT TTA TAA AAT CCT AAT TAC TC	Production of in-vitro transcription template for RNA spike-in	Schwalb et al. 2016 PMID: 27257258
IVT-spikein2-F	TAA TAC GAC TCA CTA TAG GGG GCA CAA GTT GCT GAA GTT GC	Production of in-vitro transcription template for RNA spike-in	Schwalb et al. 2016 PMID: 27257258
IVT-spikein2-R	TCT GCT GTA ATC TCA GCT CC	Production of in-vitro transcription template for RNA spike-in	Schwalb et al. 2016 PMID: 27257258
IVT-spikein3-F	TAA TAC GAC TCA CTA TAG GGT TTC GAC GTT TTG AAG GAG GG	Production of in-vitro transcription template for RNA spike-in	Schwalb et al. 2016 PMID: 27257258
IVT-spikein3-R	GTA CCC GGG AAA ATC CTA GTT C	Production of in-vitro transcription template for RNA spike-in	Schwalb et al. 2016 PMID: 27257258
IVT-spikein4-F	TAA TAC GAC TCA CTA TAG GGA CTG TCC TTT CAT CCA TAA GCG G	Production of in-vitro transcription template for RNA spike-in	Schwalb et al. 2016 PMID: 27257258
IVT-spikein4-R	CGC ACG CCG AAT GAT GAA ACG	Production of in-vitro transcription template for RNA spike-in	Schwalb et al. 2016 PMID: 27257258
IVT-spikein5-F	TAA TAC GAC TCA CTA TAG GGG ATG TCC TTG GAC GGG GT	Production of in-vitro transcription template for RNA spike-in	Schwalb et al. 2016 PMID: 27257258
IVT-spikein5-R	GCT TTC GGA GCA AAT CGC G	Production of in-vitro transcription template for RNA spike-in	Schwalb et al. 2016 PMID: 27257258
IVT-spikein6-F	TAA TAC GAC TCA CTA TAG GGC CAG ATT ACT TCC ATT TCC GCC	Production of in-vitro transcription template for RNA spike-in	Schwalb et al. 2016 PMID: 27257258
IVT-spikein6-R	GGG TAA AAC GCA AGC ACC G	Production of in-vitro transcription template for RNA spike-in	Schwalb et al. 2016 PMID: 27257258
RT-qPCR
Gene target	Forward primer sequence	Reverse primer sequence	Sources
IL1A (intron-exon)	CTT TTT GGT TCT TCT CTT CAC CA	GGT CTT CAT CTT GGG CAG TCA	This study
IL6 (intron-exon)	CTG GCG ATA ACC AAT TTT CCC	GCT CTG GCT TGT TCC TCA CTA	This study
CXCL8 (intron-exon)	GGA CTT AGA CTT TAT GCC TGA CT	CAC CCA GTT TTC CTT GGG GT	This study
IFIT1 (intron-exon)	AGC TGT TCC TCA CCT AAC AAA GA	GCT CCA GAC TAT CCT TGA CCT G	This study
IFNL1 (intron-exon)	GCC TAC CTG TCC CCA CTA AC	TCC AGG ACC TTC AGC GTC AG	This study
ISG15 (intron-exon)	TCT CTG AAC CTG TGT GAC GC	CTT CAG CTC TGA CAC CGA CA	This study
OAS1 (intron-exon)	ACA CAA AAG TTG AGC AAA CCA	TGT TTT CAT GCT CCC TCG CT	This study
OASL (intron-exon)	GGC TTC CTC AAT CCC CAA TC	TGC AGC TCG CTG AAG GAT G	This study
RSAD2 (intron-exon)	GAG GTT TGG GGG AAA ACA CG	TCT CCA CAA TTC TCA CCC TCA A	This study
RPLP0	GCAGCATCTACAACCCTGAAG	CACTGGCAACATTGCGGAC	Duncan-Lewis et al. 2021 PMID: 34085923
CHMP2A	CGCGAGCGACAGAAACTAGAG	CCCGCATCAATACAAACTTGC	Duncan-Lewis et al. 2021 PMID: 34085923
18S	GTGGAGCGATTTGTCTGGTT	CGCTGAGCCAGTCAGTGTAG	Duncan-Lewis et al. 2021 PMID: 34085923
spike-in 1	ACA ATT CCA AAT AGC GAC CAC ATC A	TAC CTC AAC CCT TCC AGT GTC TAA G	Schwalb et al. 2016 PMID: 27257258
spike-in 2	AGA CTG GCA TTC CCG TGA TA	GCT AAA ACC CCT GCC TGC AA	Schwalb et al. 2016 PMID: 27257258
spike-in 3	CCG AGT TCG CCT TAC TGC TC	AAT CGA TCG GAA TCA CGC CG	Schwalb et al. 2016 PMID: 27257258
spike-in 4	CAT AAG CGG AGA AAG AGG GAA TGA C	GCT AAA TAG AGA GCA TCC ACA CCT C	Schwalb et al. 2016 PMID: 27257258
spike-in 5	CGT TAA TGC AGA GGC TAA GGA CAA T	GAT CGT TAC AAA CCC ACT ACG TGT C	Schwalb et al. 2016 PMID: 27257258
spike-in 6	GTC CTG ATT TAC TGG ACT CGC AAC	TCT GTA TAA GGT GAT CGC AGG TTG T	Schwalb et al. 2016 PMID: 27257258
